# Supplementary material for: Shedding of N-acetylglucosaminyltransferase-V is regulated by maturity of cellular N-glycan
Source: Commun Biol. 2022 Aug 1;5:743. doi: 10.1038/s42003-022-03697-y (PMC9343384; doi:10.1038/s42003-022-03697-y)
Supplement: Supplementary file 4 — Supplementary Data 1 [file 42003_2022_3697_MOESM4_ESM.xlsx]

## Sheet: Sheet1
Supplementary Data 1: Primers used in this study
No.	Name	Sequence
#1	hSLC35A1-EcoRI-F	AAAAgaattccaccATGGCTGCCCCGAGAGAC
#2	hSLC35A1-NotI-R	AAAAgcggccgcTCACACACCAATAACTCTCTCCTTTG
#3	hSPPL3-EcoRI-F	AAAAgaattccaccATGGCGGAGCAGACCTACTCG
#4	hSPPL3-MluI-R	AAAAacgcgtTACTTCCAGGAATCGGGAGCTG
#5	hSPPL3-NotI-R	AAAAgcggccgcTCATACTTCCAGGAATCGGGAGCTG
#6	pc6GnTV-Halo7-Gib-GnTV-F	TGCAGATATCCAGCACAGTGGCGGCCGCagagcaATGGCTCTCTTCACTCCGTGGAA
#7	pc6GnTV-Halo7-Gib-GnTV-R	cccccggatccgccaccagaGCTAGCTAGGCAGTCTTTGCAGAGAGCCA
#8	pc6GnTV-Halo7-Gib-Halo7-F	tctggtggcggatccggggg
#9	pc6GnTV-Halo7-Gib-Halo7-R	TGTTCGAAGGGCCCTCTAGACTCGAGTTAGCCGGAAATCTCGAGCGTCG
#10	hGnT-V-3FLAG-NotI-F	GAAGCGGCCGCAGAGCAATGGCTCTCTTCAC
#11	hGnT-V-3FLAG-XbaI-R	TAGTCTAGATAGGCAGTCTTTGCAGAGAG
#12	hGnT-V(N110-118S)-F	CTTGTTGTCAGTGGCACCGGAACAAGCTCAACCAGCTCCACTACA
#13	hGnT-V(N110-118S)-R	TGTAGTGGAGCTGGTTGAGCTTGTTCCGGTGCCACTGACAACAAG
#14	hGnT-V(N334S)-F	CATGAAGAAGGTTGTAGGAAGCCGATCTGGCTGCCCAACTG
#15	hGnT-V(N334S)-R	CAGTTGGGCAGCCAGATCGGCTTCCTACAACCTTCTTCATG
#16	hGnT-V(N433S)-F	TGTGGTTGAGCAGCACCTGAGCTCCAGTGATATCCACCACA
#17	hGnT-V(N433S)-R	TGTGGTGGATATCACTGGAGCTCAGGTGCTGCTCAACCACA
#18	hGnT-V(N447S)-F	TAATGAAATCAAAAGGCAGAGCCAGTCCCTTGTGTATGGCA
#19	hGnT-V(N447S)-R	TGCCATACACAAGGGACTGGCTCTGCCTTTTGATTTCATTA
#20	pTK-hGnT-V-Gib-R	TCTAGACTATAGGCAGTCTTTGCAG
#21	pTK-Gib-F	GTCGGGGCGGCCGGC
#22	IRES-XbaI-Gib-F	TCTGCAAAGACTGCCTATAGTCTAGAGCCCCTCTCCCTCCC
#23	ZsGreen1-Gib-R	AAGCGGCCGGCCGCCCCGACTCAGGGCAAGGCGGA
#24	hGnT-V(E297A)-F	GGTGGCCCTCTTGGTGCATTAGTTCAATGGAGTGATT
#25	hGnT-V(E297A)-R	AATCACTCCATTGAACTAATGCACCAAGAGGGCCACC
#26	hSPPL3-XhoI-pTK-Gib-F	ATCGCGAATTCCGGAATTTCCTCGAGCCACCATGGCGGAGCAGACCTACTCG
#27	pcDNA6-HA-XbaI-pTK-Gib-R	AAGCGGCCGGCCGCCCCGACTCTAGACTCGAGCGGCCGCTTAGGCG
#28	hSLC35A1-gRNA#1-F	caccTGGTATAGACTGCAGCCATC
#29	hSLC35A1-gRNA#1-R	aaacGATGGCTGCAGTCTATACCA
#30	hSLC35A1-gRNA#2-F	caccTTCTGTGATACACACGGCTG
#31	hSLC35A1-gRNA#2-R	aaacCAGCCGTGTGTATCACAGAA
#32	hSLC35C1-gRNA#1-F	caccGGCCTCAGACCCCTCTGCAG
#33	hSLC35C1-gRNA#1-R	aaacCTGCAGAGGGGTCTGAGGCC
#34	hSLC35C1-gRNA#3-F	caccGATGGAGGTGACCCAGTAGA
#35	hSLC35C1-gRNA#3-R	aaacTCTACTGGGTCACCTCCATC
#36	hMGAT3-gRNA#1-F	caccGAAGGTGCGCAGGTAGTCGT
#37	hMGAT3-gRNA#1-R	aaacACGACTACCTGCGCACCTTC
#38	hMGAT3-gRNA#2-F	caccGAGCGACTTGCGCATGTGGA
#39	hMGAT3-gRNA#2-R	aaacTCCACATGCGCAAGTCGCTC
#40	mSppl3-gRNA#1-F	caccCAGTGCTTGGGTGGAATCAA
#41	mSppl3-gRNA#1-R	aaacTTGATTCCACCCAAGCACTG
#42	mSppl3-gRNA#2-F	caccGAGAGACAGACGCTCCAATC
#43	mSppl3-gRNA#2-R	aaacGATTGGAGCGTCTGTCTCTC
#44	hSPPL3-gRNA#1-F	caccAGGCGATCATGGCGACACAG
#45	hSPPL3-gRNA#1-R	aaacCTGTGTCGCCATGATCGCCT
#46	hSPPL3-gRNA#2-F	caccAGGAGACCTTGAGGCTCGGC
#47	hSPPL3-gRNA#2-R	aaacGCCGAGCCTCAAGGTCTCCT
#48	hSLC35A1-geno-F	GTGTGCACGCTCATGTAATTGG
#49	hSLC35A1-geno-R	CCCCTAGTTGAGAAACACTGACCC
#50	hSLC35C1-geno-F	CAGCTCCTCTGCTACCATGA
#51	hSLC35C1-geno-R	ATGATGATACCGCAGGTGAG
#52	hMGAT3-geno-F	ACGTCAACCACGAGTTCGAC
#53	hMGAT3-geno-R	GTCTGAAGTTGGGCATGGTG
#54	mSppl3-geno-F2	GTAAAGTGAATTCCCTTCTGGC
#55	mSppl3-geno-R	ATAAAGAACTCACATGGCATGG
#56	hSPPL3-geno-F	CAAGTCCAAACAGGCTGAAGAAG
#57	hSPPL3-geno-R	ACTGCAGCGAATCTTGTCAGC
		Under lined sequences were sites of restriction enzymes.
