# Supplementary material for: Shedding of N-acetylglucosaminyltransferase-V is regulated by maturity of cellular N-glycan
Source: Commun Biol. 2022 Aug 1;5:743. doi: 10.1038/s42003-022-03697-y (PMC9343384; doi:10.1038/s42003-022-03697-y)
Supplement: Supplementary file 5 — Supplementary Data 2 [file 42003_2022_3697_MOESM5_ESM.xlsx]

## Sheet: Sheet1
	Supplementary Data 2. List of desialylated and degalactosylated complex N-glycans from WT, SLC35A2-KO and SLC35A2-rescued HEK293 cells
						WT	KO	KO-A2	WT	KO	KO-A2	WT	KO	KO-A2
	structure	M+H(TMT6)	M+2H(TMT6)	M+3H(TMT6)	Z	intensity			relative intensity % (SUM)			relative intensity % (High Man)
	H2	1536.67	768.839	512.895	1	0	0	0	0	0	0	0	0	0
	H3	1698.72	849.865	566.913	2	1310	1750	1090	0.409222	0.529462	0.333362	1.95144	2.4865	1.83283
						9700	12500	9460	3.03011	3.78187	2.89321	14.4496	17.7607	15.9069
	H4	1860.78	930.892	620.93	2	7170	7820	6000	2.23979	2.36594	1.83502	10.6808	11.1111	10.089
						3150	5410	4130	0.984006	1.63679	1.26311	4.69239	7.68684	6.94456
	H5	2022.83	1011.92	674.948	2	1490	1450	1540	0.46545	0.438697	0.470988	2.21957	2.06024	2.5895
						21900	21800	19500	6.84118	6.59559	5.96381	32.6233	30.9747	32.7891
	H6	2184.88	1092.94	728.965	2	7710	1920	721	2.40847	0.580896	0.220508	11.4852	2.72805	1.21236
						14700	16200	15200	4.59203	4.90131	4.64872	21.8978	23.0179	25.5587
	H7	2346.93	1173.97	782.983	2	0	1530	1830	0	0.462901	0.559681	0	2.17391	3.07713
	H0N0	1212.57			1	0	0	0	0	0	0	0	0	0
	H0N0F1	1358.62			1	0	0	0	0	0	0	0	0	0
	N1	1415.64	708.326	472.553	1	0	0	0	0	0	0	0	0	0
	N1F1	1561.7	781.355	521.239	1	0	0	0	0	0	0	0	0	0
	N2	1618.72	809.866	540.246	2	1750	1540	1980	0.54667	0.465927	0.605556	2.60688	2.18812	3.32935
						17200	10300	23100	5.37299	3.11626	7.06483	25.6219	14.6348	38.8425
	N2F1	1764.78	882.894	588.932	2	1180	0	0	0.368612	0	0	1.75778	0	0
						4950	3740	5840	1.5463	1.13154	1.78609	7.37375	5.31401	9.81991
						24700	15500	25800	7.71586	4.68952	7.89058	36.7943	22.0233	43.3825
						56900	25700	68100	17.7746	7.77553	20.8275	84.7609	36.5161	114.51
						0	1570	0	0	0.475003	0	0	2.23075	0
						0	11300	1490	0	3.41881	0.455697	0	16.0557	2.50542
	N3	1821.8	911.405	607.939	2	4500	2770	1650	1.40572	0.838063	0.50463	6.70341	3.93578	2.77446	3-V	N3 (-)
						5660	2660	6440	1.76809	0.804783	1.96959	8.4314	3.77948	10.8288	3-V	N3 (-)
						0	830	1270	0	0.251116	0.388412	0	1.17931	2.13549	3-IV
						8430	8590	11400	2.63339	2.5989	3.48654	12.5577	12.2052	19.169	3-IV
						0	1840	0	0	0.556692	0	0	2.61438	0	3-?
	N3F1	1967.86	984.434	656.625	2	0	984	1190	0	0.297709	0.363946	0	1.39812	2.00098	3-V +CoreFuc	N3 (+)
						17800	14100	6000	5.56041	4.26595	1.83502	26.5157	20.0341	10.089	3-V +CoreFuc	N3 (+)
						13300	12200	16100	4.15469	3.69111	4.92397	19.8123	17.3345	27.072	3-V +CoreFuc	N3 (+)
						2480	3130	2810	0.774709	0.946981	0.859401	3.69432	4.44729	4.72499	3-IV +CoreFuc
						20100	13500	17000	6.2789	4.08442	5.19922	29.9419	19.1816	28.5854	3-IV +CoreFuc
						42300	25400	43300	13.2138	7.68477	13.2427	63.0121	36.0898	72.8086	3-IV +CoreFuc
						1480	4740	0	0.462327	1.43409	0	2.20468	6.73487	0	3-? +CoreFuc
						1180	7240	861	0.368612	2.19046	0.263325	1.75778	10.287	1.44776	3-? +CoreFuc
	N4	2024.88	1012.94	675.632	2	5370	15000	4690	1.6775	4.53825	1.43437	7.9994	21.3129	7.8862	4-IV,V	N4 (-)
	N4F1	2170.94	1085.97	724.318	2	910	3540	0	0.284268	1.07103	0	1.35558	5.02984	0	4-IV,V +CoreFuc	N4 (+)
						2400	25600	2780	0.749719	7.74528	0.850226	3.57515	36.374	4.67455	4-IV,V +CoreFuc	N4 (+)
						20400	32400	25700	6.37261	9.80262	7.86	30.3888	46.0358	43.2143	4-IV,V +CoreFuc	N4 (+)
	N5	2227.96	1114.48	743.325	2	0	1660	0	0	0.502233	0	0	2.35862	0	5-IV, V,?	N5 (-)
	N5F1	2374.02	1187.51	792.011	2	0	11300	0	0	3.41881	0	0	16.0557	0	5-IV, V,? +Fuc	N5 (+)
						0	1050	0	0	0.317677	0	0	1.4919	0	5-IV, V,? +Fuc	N5 (+)
						0	1960	0	0	0.592998	0	0	2.78488	0	5-IV, V,? +Fuc	N5 (+)
			SUM of HighMan			67130	70380	59471	20.9703	21.2935	18.1884	100	100	100
			SUM without HighMan			252990	260144	267501	79.0297	78.7065	81.8116	376.866	369.628	449.801
			SUM with HighMan			320120	330524	326972	100	100	100	476.866	469.628	549.801
