# Supplementary material for: Shedding of N-acetylglucosaminyltransferase-V is regulated by maturity of cellular N-glycan
Source: Commun Biol. 2022 Aug 1;5:743. doi: 10.1038/s42003-022-03697-y (PMC9343384; doi:10.1038/s42003-022-03697-y)
Supplement: Supplementary file 6 — Supplementary Data 3 [file 42003_2022_3697_MOESM6_ESM.xlsx]

## Sheet: Figure1
Figure 1d: Activity of GnT-V, -IV, -III, and FUT8 in cells treated with or without kifunensine (Kif)
GnT-V		GnT-IV		GnT-III		FUT8
Kif (–)	Kif (+)	Kif (–)	Kif (+)	Kif (–)	Kif (+)	Kif (–)	Kif (+)
8.63581	21.3289	2.2929	2.52495	15.3837	18.4781	1611.71	1599.55
7.1276	17.6095	2.02224	2.16304	8.90084	10.5447	1071.53	973.604
6.11129	15.0645	2.3135	2.3157	9.29887	10.3658	1015.97	935.958
6.12696	14.8843	2.23416	2.32842	8.7384	9.72993	828.799	843.156
Figure 1e: Relative GnT-V expression in Kif-treated cells to Kif-untreated cells
Kif (–)	Kif (+)
1	2.49637
1	2.40427
1	1.72033
Figure 1g: Relative GnT-V expression in GnT-I-KO (I-KO) cells to wild-type (WT) cells
WT	I-KO+Vec	I-KO+GnT-I
1	2.96585	1.71275
1	1.9711	1.47664
1	1.87546	0.957097
Figure 1h: GnT-V activity in GnT-I-KO cells to wild-type cells
WT	I-KO+Vec	I-KO+GnT-I
10.5251	34.2776	19.4114
15.2869	27.6718	13.53
14.3205	25.3782	13.6575

## Sheet: Figure2
Figure 2a: Relative MGAT5 mRNA expression in GnT-I-KO cells to wild-type cells
WT	I-KO+Vec	I-KO+GnT-I
1	0.718529	1.1069
1	0.912559	0.685324
1	0.974902	0.945257
Figure 2c: GnT-V activity in cells treated with or without MG132 or chloroquine
DMSO	MG132	CQ
9.17698	6.94556	8.35043
7.95006	7.29088	7.57789
10.4376	7.86997	9.89144
Figure 2f: GnT-V activity in SPPL3-KO cells treated with or without kifunensine
WT		SPPL3-KO
Kif (–)	Kif (+)	Kif (–)	Kif (+)
37.0433	124.017	254.147	271.705
47.3471	112.187	244.577	249.542
48.1638	109.586	251.481	275.307

## Sheet: Figure3
Figure 3a: Relative SPPL3 mRNA expression in GnT-I-KO cells to wild-type cells
WT	I-KO+Vec	I-KO+GnT-I
1	1.27445	0.905692
1	1.11289	1.12773
1	1.01871	1.03425
Figure 3g: Retio of GnT-V exxpression in medium to total relative to GnT-V (WT)
WT	N110-N118S	N334S	N433S	N447S
1	1.01685	0.894185	0.536623	0.677144
1	1.24839	1.26644	0.852217	0.740882
1	0.930657	0.928424	0.714372	0.817483
1	0.906428	0.897654	0.852028	0.777701
1	0.891789	0.899321	0.928643	0.921684

## Sheet: Figure4
Figure 4b: GnT-V activity in SLC35C1-KO cells
WT	C1-KO
10.1688	11.975
10.4581	10.9172
11.1938	11.8687
11.2539	10.6976
Figure 4c: Ration of GnT-V activity in medium to cells in SLC35C1-KO cells
WT	C1-KO
1.27218	1.38672
0.714309	1.28308
1.01351	1.92406
Figure 4d: Relative GnT-V expression in SLC35A2-KO (A2-KO) cells to wild-type cells
WT	A2-KO+Vec	A2-KO+A2
1	1.61147	1.23894
1	2.16118	1.33754
1	1.33053	0.956948
1	1.29278	0.864443
1	1.26052	0.721226
Figure 4e: GnT-V activity in SLC35A2-KO cells
WT	A2-KO+Vec	A2-KO+A2
6.0282	9.67994	5.61051
8.07688	12.4822	9.57537
9.13625	12.9282	9.38869
7.06973	14.0574	7.87312
Figure 4f: Relative GnT-V expression in SLC35A1-KO (A1-KO) cells to wild-type cells
WT	A1-KO+Vec	A1-KO+A1
1	1.60669	0.532371
1	1.37034	0.748978
1	2.79674	2.02222
1	1.8458	1.1848
Figure 4g: GnT-V activity in SLC35A1-KO cells
WT	A1-KO+Vec	A1-KO+A1
8.08495	12.1882	8.74531
6.78844	10.4235	6.93213
6.37286	11.0698	9.97073
7.0511	11.2031	8.04069
Figure 4h: GnT-V activity in medium to cell in SLC35A1-KO and SLC35A2-KO cells
WT	A1-KO	A2-KO
1.24794	0.14111	0.123705
1.20111	0.13745	0.0969764
0.550949	0.129566	0.0668635
Figure 4i: Relative GnT-V expression in GnT-III-KO (III-KO) cells
WT	III-KO+Vec	III-KO+GnT-III
1	0.650141	1.11652
1	0.887278	1.19466
1	0.839262	0.943946
1	0.62702	0.839091
Figure 4j: GnT-V activity in GnT-III-KO (III-KO) cells
WT	III-KO+Vec	III-KO+GnT-III
7.13438	5.89941	9.63163
7.23723	6.69966	8.72233
6.77064	5.66126	9.41399
8.13458	6.18575	9.11951
Figure 4l: GnT-V activity in GnT-IVa,b-double KO (IV-DKO) cells
WT	IV-DKO+Vec	IV-DKO+IVa
8.38442	6.03836	6.62402
10.8929	10.2007	9.51754
9.43797	7.03949	6.77743
9.36534	7.28949	6.12022
Figure 4m: Ration of GnT-V expression in medium to cells in GnT-V-KO cells
WT	E297A
1	0.867187
1	0.875322
1	0.757593

## Sheet: Figure5
Figure 5b: Relative aboundance of GlcNAc branch
	Oligo-Man	N0	N1	N2	N3	N4	N5
WT	20.9703	0	0	33.325	36.6206	9.08409	0
A2-KO	21.2935	0	0	21.0726	29.645	23.1572	4.83172
A2-KO+A2	18.1884	0	0	38.6302	33.0368	10.1446	0
Figure 5b: Relative aboundance of GnT-V products
	N3		N4		N5
	Fuc (–)	Fuc (+)	Fuc (–)	Fuc (+)	Fuc (–)	Fuc (+)
WT	3.17381	9.71511	1.6775	7.4066	0	0
A2-KO	1.64285	8.25477	4.53825	18.6189	0.502233	4.32949
A2-KO+A2	2.47422	7.12293	1.43437	8.71023	0	0
									0

## Sheet: Figure6
Figure 6b: Expression of GnT-V, CANT1, and B4GALT1 in medium in GnT-I-KO cells
GnT-V		CANT1		B4GALT1
WT	I-KO	WT	I-KO	WT	I-KO
1	0.133238	1	0.648681	1	1.00154
1	0.111974	1	0.612078	1	0.767478
1	0.028305	1	0.310103	1	0.618914
1	0.316175	1	0.593097	1	0.890433

## Sheet: FigureS3
Figure S3a: GnT-V activity in N2A cells with or without kifunensine (Kif)
Kif (–)	Kif (+)
12.7077	22.0741
11.6586	16.8339
10.2664	14.8639
Figure S3b: Relative GnT-V expression in N2A cells with or without kifunensine (Kif)
Kif (–)	Kif (+)
1	1.75677
1	1.58583
1	1.43726
Figure S3d: GnT-V actiity in GnT-I-KO CHO cells
WT	I-KO+Vec	I-KO+GnT-I
27.1572	62.3916	43.8214
19.2309	49.354	27.33
21.8578	48.0929	27.1879

## Sheet: FigureS4
Figure S4b: Activity of Halo-tagged GnT-V
Mock	Nontag	Halo

## Sheet: FigureS7
Figure S7: Activity of GnT-V mutants lacking specific N-glycosyltion sites
Mock	WT	N110-118S	N334S	N433S	N447S
43.0647	1480.1	1179.21	1535.12	1201.36	1415.3
14.6694	2159.14	1487.86	2115.42	1521.66	1679.44
